# Supplementary material for: Genetic investigation and diagnosis in adults with congenital heart disease with or without structural or neurodevelopmental comorbidity: a retrospective chart review
Source: Front Genet. 2024 Oct 9;15:1412806. doi: 10.3389/fgene.2024.1412806 (PMC11496128; doi:10.3389/fgene.2024.1412806)
Supplement: Supplementary file 2 [file Table1.XLSX]

## Sheet: S-2
S-1. Genetic testing and results by patient.
Study ID	Syndrome	Karyotype	Result	FISH	Result	Microarray	Result	Single gene	Result	Multigene	Result	Other	Result
7	22q11.2 microdeletion			x	Missing
12	Other					x	Normal			x	VUS	x	VUS
15				x	Normal
37				x	Normal	x	Normal
39	Other							x	Pathogenic
41	Other	x	Normal									x	Pathogenic
45										x	Normal
50										x	VUS
63												x	Other
87				x	Normal
90	Turner	x	Pathogenic
93	22q11.2 microdeletion			x	Pathogenic
105						x	Normal	xx	Normal	x	Normal
109				x	Normal	x	Normal	x	Normal			x	Normal
117		x	Normal
131	22q11.2 microdeletion			x	Pathogenic
135		x	Normal	x	Normal
151				x	Normal
159						x	Normal
168				x	Normal
189						x	Normal			x	VUS
211	22q11.2 microdeletion			x	Pathogenic
230	Turner	x	Pathogenic
259				x	Normal
267										x	VUS
286	22q11.2 microdeletion			x	Pathogenic
297				x	Normal
308		x	Normal
312				x	Normal
S-1. Genetic testing and results by patient. n=29, 2 patients were excluded due to missing data. "xx" indicates two single gene tests, both normal.

## Sheet: S-1
S-2. Queried EMR visit types.
CAR NV AACHD 20823
CAR FU AACHD 20730
CAR NV TOC AACHD 20729
CAR NV AACHD FONTAN – MDCH 22969
CAR FU AACHD FONTAN – MDCH 22970
CAR AACHD CONSULT 23358
CAR NV HF/ACHD 22767
CAR FU HF/ACHD 22768
CAR FU VAD 22549
CAR NV ADULT CONG HEART 508
CAR FU ADULT CONG HEART 374
